# Supplementary material for: High BMI Is Associated with Changes in Peritumor Breast Adipose Tissue That Increase the Invasive Activity of Triple-Negative Breast Cancer Cells
Source: Int J Mol Sci. 2024 Oct 1;25(19):10592. doi: 10.3390/ijms251910592 (PMC11476838; doi:10.3390/ijms251910592)
Supplement: Supplementary file 1 [file ijms-25-10592-s001.zip]

Archive with 1 entries (1 files):
- ijms-3205683-supplementary.pdf
